# Supplementary material for: From Lab to Lake – Evaluation of Current Molecular Methods for the Detection of Infectious Enteric Viruses in Complex Water Matrices in an Urban Area
Source: PLoS One. 2016 Nov 23;11(11):e0167105. doi: 10.1371/journal.pone.0167105 (PMC5120873; doi:10.1371/journal.pone.0167105)
Supplement: S1 File — Table A. Unprocessed Data for human Adenovirus. Median, 25-/75-percentile and minimum/maximum for all sampling sites and types Table B. Unprocessed Data for enterovirus. Median, 25-/75-percentile and minimum/maximum for all sampling sites and types Table C. Unprocessed Data for rotavirus. Median, 25-/75-percentile and minimum/maximum for all sampling sites and types. (XLSX) [file pone.0167105.s001.xlsx]

## Sheet: Tabelle1
S1 Table A. Unprocessed Data for human Adenovirus. Median, 25-/75-percentile and minimum/maximum for all sampling sites and types
human Adenovirus					human Adenovirus				human Adenovirus				human Adenovirus				human Adenovirus
	Combined samples				Surface				Sewage				Before UV				After UV
	HAdV qPCR conventional	HAdV PMA-vPCR	HAdV EMA-vPCR	TCID50 per l	HAdV qPCR conventional	HAdV PMA-vPCR	HAdV EMA-vPCR	TCID50 per l	HAdV qPCR conventional	HAdV PMA-vPCR	HAdV EMA-vPCR	TCID50 per l	HAdV qPCR conventional	HAdV PMA-vPCR	HAdV EMA-vPCR	TCID50 per l	HAdV qPCR conventional	HAdV PMA-vPCR	HAdV EMA-vPCR	TCID50 per l
Median	28432.5	6778.12	5550	4300.69	2452.5	468.75	361.875	311	3285500	227050	90704.4	56930.7	1238550	227050	190704	26930.7	872304	127050	78775	8026.18
25percentil	6099.38	2358.66	2024.12	2000	1099.38	236	217.688	184.46	317500	35990.4	12155.6	23794	323750	135990	42155.6	9993.99	211300	95990.4	14446.2	373.165
75percentil	262594	85068.8	42775	9281.78	5594.5	1011.25	425.625	632.553	7739750	537937	295970	231623	2143975	457937	295970	81622.7	985425	437937	117209	35321.1
min	77.4	121	90.25	3.6	77.4	122.25	90.25	3.6	9290	2721	479.375	736.841	91062.5	6721	2879.38	3736.84	9290	2721	479.375	200
max	13950040	985475	919625	231623	29500.4	8875	7137.5	31622.7	13950040	985475	919625	746416	13950040	985475	919625	746416	5876000	880430	789138	46415.9
min-Q1	6021.98	2237.66	1933.88	1996.4	1021.98	113.75	127.438	180.86	308210	33269.4	11676.2	23057.1	232688	129269	39276.2	6257.14	202010	93269.4	13966.9	173.165
Q1-median	22333.1	4419.47	3525.88	2300.69	1353.12	232.75	144.188	126.54	2968000	191060	78548.8	33136.7	914800	91059.6	148549	16936.7	661004	31059.6	64328.8	7653.01
median-Q3	234162	78290.6	37225	4981.08	3142	542.5	63.75	321.553	4454250	310887	205266	174692	905425	230887	105266	54692	113121	310887	38434.1	27294.9
Q3-max	1.36874e+07	900406	876850	222341	23905.9	7863.75	6711.88	30990.1	6210290	447538	623655	514793	11806065	527538	623655	664793	4890575	442493	671928	11094.8
S1 Table B. Unprocessed Data for enterovirus. Median, 25-/75-percentile and minimum/maximum for all sampling sites and types
Enterovirus					Enterovirus				Enterovirus				Enterovirus				Enterovirus
	Combined samples				Surface				Sewage				Before UV				After UV
	EV qPCR conventional	EV PMA-vPCR	EV EMA-vPCR	TCID50 per l	EV qPCR conventional	EV PMA-vPCR	EV EMA-vPCR	TCID50 per l	EV qPCR conventional	EV PMA-vPCR	EV EMA-vPCR	TCID50 per l	EV qPCR conventional	EV PMA-vPCR	EV EMA-vPCR	TCID50 per l	EV qPCR conventional	EV PMA-vPCR	EV EMA-vPCR	TCID50 per l
Median	4079	5806.25	3818.75	293.9	4052	0	0	200	6000	5806.25	4462.5	294	12125	5806.25	4462.5	294	0	0	0	0
25percentil	3900	3580	1957	152.194	3940.62	0	0	200	3700	4317.5	2069	294	4425	4317.5	2069	294	0	0	0	0
75percentil	18250	6361.88	6478.12	293.92	4226	0	0	294	57250	6120.62	2125	367	76750	6120.62	2125	367	0	0	0	0
min	2250	432.5	721.25	136	3800	0	0	136	2250	432.5	1901	136.258	3500	432.5	1901	367	0	0	0	0
max	112501	14480	17212.5	294	30250	5806.25	5512.5	294.1	112501	6482.5	17212.5	136.258	112501	6482.5	17212.5	136.258	2250	0	0	0
min-Q1	1650	3147.5	1235.75	16.1938	140.625	0	0	0	1450	3885	168	367	925	3885	168	367	0	0	0	0
Q1-median	179	2226.25	1861.75	141.706	111.375	0	0	0	2300	1488.75	2393.5	0	7700	1488.75	2393.5	0	0	0	0	0
median-Q3	14171	555.625	2659.38	0.0199634	174	1	1	94	51250	314.375	2337.5	73	64625	314.375	2337.5	73	0	0	0	0
Q3-max	94251	8118.12	10734.4	0.0800366	26024	5806.25	5512.5	0	55251	361.875	15087.5	0	35751	361.875	15087.5	0	2250	0	0	0
S1 Table C. Unprocessed Data for rotavirus. Median, 25-/75-percentile and minimum/maximum for all sampling sites and types
Rotavirus					Rotavirus				Rotavirus				Rotavirus				Rotavirus
	Combined samples				Surface				Sewage				Before UV				After UV
	RV qPCR conventional	RV PMA-vPCR	RV EMA-vPCR	TCID50 per l	RV qPCR conventional	RV PMA-vPCR	RV EMA-vPCR	TCID50 per l	RV qPCR conventional	RV PMA-vPCR	RV EMA-vPCR	TCID50 per l	RV qPCR conventional	RV PMA-vPCR	RV EMA-vPCR	TCID50 per l	RV qPCR conventional	RV PMA-vPCR	RV EMA-vPCR	TCID50 per l
Median	10625	13862.5	0	1150	8375	0	0	200	13000	0	0	2940	13000	0	0	2940	0	0	0	0
25percentil	1998.12	13237.5	0	168.129	1998.12	0	0	200	12375	0	0	3106.71	12375	0	0	3106.71	0	0	0	0
75percentil	13937.5	21125	0	2940	14475	0	0	2940	14250	0	0	3106.71	14250	0	0	3106.71	0	0	0	0
min	305	5975	0	136	305	0	0	136.258	501	0	0	293.56	501	0	0	293.559	0	0	0	0
max	247475	21750	0	3162.28	33000	20500	0	2940	247475	21750	0	3162.28	247475	21750	0	3162.28	0	0	0	0
min-Q1	1693.12	7262.5	0	32.1292	1693.12	0	0	63.7416	11874	0	0	2813.15	11874	0	0	2813.15	0	0	0	0
Q1-median	8626.88	13237.5	0	945.871	6376.88	0	0	0	625	0	0	166.708	625	0	0	166.708	0	0	0	0
median-Q3	3312.5	21125	0	1826	6100	0	0	2740	1250	0	0	166.708	1250	0	0	166.708	0	0	0	0
Q3-max	233538	625	0	222.278	18525	20500	0	0	233225	21750	0	55.5694	233225	21750	0	55.5694	0	0	0	0
